# Supplementary material for: Comparative Plastomes of Curcuma alismatifolia (Zingiberaceae) Reveal Diversified Patterns among 56 Different Cut-Flower Cultivars
Source: Genes (Basel). 2023 Aug 31;14(9):1743. doi: 10.3390/genes14091743 (PMC10531169; doi:10.3390/genes14091743)
Supplement: Supplementary file 1 [file genes-14-01743-s001.zip]

Archive with 7 entries (7 files):
- Supplement Table S6.xlsx
- Supplemental Figure S1.pdf
- Supplemental Table S1.xlsx
- Supplemental Table S2.xlsx
- Supplemental Table S3 .xlsx
- Supplemental Table S4.xlsx
- Supplemental Table S5.xlsx
