# Supplementary material for: Comparative Plastomes of Curcuma alismatifolia (Zingiberaceae) Reveal Diversified Patterns among 56 Different Cut-Flower Cultivars
Source: Genes (Basel). 2023 Aug 31;14(9):1743. doi: 10.3390/genes14091743 (PMC10531169; doi:10.3390/genes14091743)
Supplement: Supplementary file 1 [file genes-14-01743-s001.zip › Supplement Table S6.xlsx]

## Sheet: Sheet1
Table S6: Variation of INDEL locations and nucleotide among the several clades of C. alismatifolia clades.
clades.	indel_site	Nt	Nt_other	Total	Group	indel_site	Nt	Nt_other	Total
GroupⅠ	1260	-	t	55	Group Ⅱ	3382	t	-	33
	1261	-	a			3383	a	-
	1262	-	a			3384	t	-
	1263	-	a			3385	t	-
	1264	-	t			3386	a	-
	1265	-	a			3387	t	-
	1518	-	a			3388	g	-
	1519	-	a			3389	t	-
	1520	-	a			3390	a	-
	1521	-	g			3391	t	-
	1522	-	t			3392	a	-
	1657	a	-			3393	g	-
	1658	t	-			3394	a	-
	1659	a	-			3395	g	-
	1660	g	-			4306	-	a
	1661	a	-			4307	-	c
	1662	t	-			4308	-	t
	1663	c	-			4309	-	a
	1664	a	-			4310	-	a
	1665	t	-			4311	-	g
	1666	t	-			4312	-	a
	1667	t	-			4313	-	a
	1668	g	-			4314	-	c
	1669	t	-			7888	-	t
	1670	a	-			7889	-	a
	1671	c	-			9607	a	-
	1672	a	-			9608	t	-
	1673	t	-			9609	t	-
	1674	c	-			9610	t	-
	3167	a	-			9611	a	-
	3168	a	-			9612	t	-
	3169	c	-			9613	a	-
	3170	t	-			9614	a	-
	3171	a	-			9615	t	-
	3172	t	-			9616	t	-
	3173	t	-			9617	a	-
	3174	t	-			13608	-	t
	3175	a	-			18646	t	-
	3176	a	-			29872	-	t
	3177	c	-			35232	-	t
	3178	c	-			35233	-	a
	5594	t	-			35234	-	g
	5595	a	-			35235	-	t
	5695	-	a			35236	-	a
	6506	g	-			35237	-	t
	6528	a	-			36050	t	-
	6698	a	-			36051	t	-
	6699	t	-			36052	a	-
	6700	a	-			36053	t	-
	6701	t	-			37007	-	t
	6702	t	-			37008	-	t
	6703	a	-			50727	t	-
	6704	t	-			50728	a	-
	6705	t	-			50729	t	-
	6706	a	-			50730	a	-
	6707	a	-			50731	t	-
	6708	a	-			50732	a	-
	6709	t	-			50733	t	-
	6710	a	-			50734	g	-
	6711	a	-			50735	t	-
	7711	-	c			50736	t	-
	7712	-	c			50737	g	-
	8009	c	-			50738	g	-
	8010	t	-			50739	t	-
	8011	t	-			50740	a	-
	8012	a	-			50741	t	-
	8013	t	-			50742	a	-
	8014	a	-			50743	t	-
	9303	a	-			50744	a	-
	9304	a	-			50745	t	-
	9305	t	-			50746	g	-
	9306	t	-			50747	t	-
	9672	t	-			50748	a	-
	9673	a	-			50749	t	-
	9674	t	-			50750	a	-
	9675	t	-			50751	t	-
	9676	a	-			50752	a	-
	9677	a	-			51391	c	-
	9678	t	-			51392	t	-
	9679	a	-			51393	a	-
	9680	t	-			51394	a	-
	9681	a	-			51395	t	-
	9682	t	-			51396	a	-
	9683	a	-			51397	c	-
	9684	a	-			51398	t	-
	9685	t	-			51399	a	-
	9686	a	-			51400	a	-
	9687	t	-			51991	g	-
	9688	a	-			51992	a	-
	9689	a	-			51993	a	-
	9690	a	-			51994	t	-
	9691	a	-			51995	a	-
	9692	t	-			56431	t	-
	9693	a	-			56432	a	-
	9694	a	-			56433	a	-
	9695	g	-			56434	t	-
	9696	t	-			56435	c	-
	9697	t	-			56436	c	-
	9698	t	-			56437	t	-
	9699	a	-			56438	t	-
	9700	a	-			56439	a	-
	9701	t	-			56440	c	-
	9702	a	-			56441	t	-
	9703	t	-			56442	a	-
	9704	a	-			56443	a	-
	9705	t	-			56444	t	-
	9706	a	-			56445	c	-
	9707	a	-			56446	c	-
	9708	t	-			56447	t	-
	9709	t	-			56448	t	-
	9710	a	-			56449	a	-
	9711	a	-			56450	c	-
	9712	t	-			56451	t	-
	9713	a	-			56452	a	-
	9714	t	-			56453	t	-
	16011	a	-			56454	c	-
	16012	a	-			56455	c	-
	16013	a	-			56456	c	-
	16014	t	-			56457	t	-
	16015	a	-			56458	t	-
	16016	t	-			56459	a	-
	16017	a	-			56460	c	-
	16018	a	-			63275	t	-
	16019	g	-			63276	a	-
	16020	a	-			63277	t	-
	16021	a	-			63278	a	-
	16022	t	-			63279	t	-
	16073	t	-			63280	a	-
	16074	a	-			63281	t	-
	16075	a	-			63282	a	-
	16076	t	-			63283	a	-
	16077	a	-			63284	t	-
	16078	a	-			63285	a	-
	16079	a	-			63286	c	-
	16080	t	-			63287	t	-
	16081	a	-			63288	t	-
	16082	a	-			66067	g	-
	16083	t	-			66068	t	-
	16141	a	-			66069	a	-
	16142	g	-			66070	a	-
	16143	a	-			66071	a	-
	16144	a	-			79445	a	-
	16145	a	-			79446	t	-
	16146	t	-			79447	t	-
	16147	a	-			79448	t	-
	16148	t	-			81478	-	c
	18659	t	-			85414	-	g
	18660	t	-			91864	t	-
	18661	t	-			91865	g	-
	29846	a	-			91866	t	-
	29847	a	-			91867	a	-
	29848	a	-			91868	t	-
	29849	t	-			91869	a	-
	29850	a	-			91870	t	-
	29851	t	-			91871	t	-
	29852	t	-			91872	a	-
	29867	a	-			91873	a	-
	29868	a	-			91874	a	-
	29869	a	-			91875	t	-
	29896	t	-			91876	a	-
	29897	a	-			91877	t	-
	29898	t	-			91878	a	-
	29899	a	-			91879	a	-
	29900	t	-			91880	a	-
	29901	a	-			91881	t	-
	29902	a	-			91882	a	-
	29903	a	-			92491	-	t
	29904	t	-			124267	-	a
	29905	a	-			124732	t	-
	29906	t	-			124733	t	-
	29907	a	-			124734	a	-
	29908	a	-			124735	t	-
	29909	t	-			124736	g	-
	29910	t	-			124737	a	-
	29911	t	-			124738	g	-
	29912	a	-			125658	a	-
	29913	a	-			125659	t	-
	29914	a	-			125660	t	-
	29915	t	-			125661	t	-
	29916	a	-			125662	g	-
	29917	t	-			125663	a	-
	29918	a	-			125664	t	-
	29919	t	-			125665	a	-
	30373	g	-			125666	a	-
	30374	t	-			125667	t	-
	30375	a	-			125976	-	a
	30376	a	-			125977	-	c
	30377	g	-			125978	-	g
	30378	g	-			125979	-	a
	30736	t	-			125980	-	t
	30737	g	-			125981	-	a
	30738	t	-			125982	-	c
	30739	g	-			125983	-	t
	30740	g	-			125984	-	a
	30741	c	-			129852	-	t
	31172	-	a			129853	-	a
	35076	-	t			129854	-	a
	36607	a	-			129855	-	a
	36608	a	-			129856	-	t
	36609	a	-			130183	-	t
	36610	t	-			130184	-	t
	36826	a	-			130185	-	a
	39728	t	-			130186	-	t
	39729	t	-			130187	-	t
	39730	t	-			130358	a	-
	39731	t	-			130359	a	-
	39732	t	-			130360	t	-
	39733	c	-			130361	a	-
	40225	-	t			130418	t	-
	40226	-	a			130419	a	-
	40227	-	a			130420	g	-
	40228	-	g			130421	a	-
	40229	-	t			130422	a	-
	40230	-	t			130423	a	-
	40231	-	c			130424	t	-
	47123	c	-			130425	a	-
	47124	t	-			130426	t	-
	47125	t	-			130427	c	-
	47126	c	-			131938	-	a
	47127	t	-			131939	-	a
	47128	t	-			131940	-	t
	47129	a	-			133882	c	-
	47130	a	-			133883	t	-
	47131	t	-			133884	t	-
	47132	c	-			133885	a	-
	47133	t	-			133886	c	-
	47134	a	-			133887	c	-
	47135	c	-			136131	a	-
	51897	-	a			136132	t	-
	51898	-	t			136133	t	-
	51899	-	a			136134	a	-
	51900	-	t			136135	c	-
	51901	-	a			136136	t	-
	51902	-	t			136137	a	-
	54779	t	-			136138	a	-
	54780	a	-			136139	t	-
	54781	t	-			136140	t	-
	54782	t	-			136141	c	-
	61202	a	-			136142	t	-
	61203	t	-			136143	a	-
	61204	a	-			136144	a	-
	61205	c	-			136145	a	-
	61206	a	-			136146	a	-
	61207	a	-			136147	t	-
	61208	c	-			136148	c	-
	61209	a	-			136150	a	-
	61210	t	-			136151	a	-
	61211	a	-			136154	a	-
	61212	t	-			136156	t	-
	61213	a	-			167760	-	a
	61214	t	-			168368	a	-
	61215	c	-			168369	t	-
	61216	a	-			168370	a	-
	61217	c	-			168371	t	-
	61218	t	-			168372	t	-
	61219	g	-			168373	t	-
	61220	t	-			168374	a	-
	61221	c	-			168375	t	-
	61222	a	-			168376	a	-
	63200	t	-			168377	t	-
	63201	a	-			168378	t	-
	63202	c	-			168379	t	-
	63203	t	-			168380	a	-
	63204	a	-			168381	a	-
	63205	t	-			168382	t	-
	63206	g	-			168383	a	-
	65750	t	-			168384	t	-
	65751	a	-			168385	a	-
	65752	t	-			168386	c	-
	65753	t	-		Group Ⅲ	1225	t	-	49
	65754	t	-			1226	a	-
	65755	a	-			1227	t	-
	65756	a	-			1228	a	-
	65991	a	-			1229	t	-
	65992	g	-			1230	c	-
	65993	t	-			3431	a	-
	65994	t	-			3432	a	-
	65995	t	-			3433	t	-
	65996	c	-			3434	a	-
	65997	t	-			3435	a	-
	65998	a	-			3436	t	-
	65999	c	-			3437	a	-
	66000	t	-			4718	a	-
	66001	a	-			4921	c	-
	66002	a	-			5759	-	a
	66003	a	-			5760	-	t
	66004	t	-			7447	-	a
	66005	a	-			7448	-	a
	66006	t	-			7449	-	a
	66007	t	-			7850	t	-
	66008	a	-			7851	a	-
	66009	t	-			7852	c	-
	66010	a	-			8472	a	-
	66011	a	-			8473	t	-
	66012	g	-			8474	a	-
	66013	t	-			8475	t	-
	66014	t	-			8476	a	-
	66015	t	-			8477	a	-
	66016	c	-			8478	a	-
	66017	t	-			8479	t	-
	66018	a	-			8480	a	-
	66019	c	-			9256	t	-
	66020	t	-			9257	t	-
	66021	a	-			9258	t	-
	66022	a	-			9259	t	-
	66023	a	-			9550	a	-
	66024	t	-			9551	t	-
	66025	a	-			9552	a	-
	66026	t	-			9553	a	-
	66027	t	-			9554	t	-
	66028	a	-			9555	t	-
	66029	t	-			9556	a	-
	69806	a	-			9557	t	-
	69807	t	-			15680	a	-
	69808	c	-			15681	t	-
	69809	c	-			15682	g	-
	72040	-	t			15683	t	-
	72041	-	a			15684	a	-
	72042	-	a			15685	a	-
	73754	c	-			15686	t	-
	74275	a	-			15687	a	-
	74559	t	-			15688	c	-
	74560	a	-			15728	-	t
	74561	t	-			15729	-	a
	74562	a	-			15730	-	a
	74563	t	-			15731	-	t
	74564	t	-			15732	-	a
	74565	a	-			15733	-	t
	74566	t	-			15734	-	c
	74567	a	-			15735	-	t
	74568	t	-			15736	-	t
	74569	a	-			15737	-	a
	74570	t	-			15738	-	a
	74571	t	-			15739	-	c
	74572	a	-			15740	-	t
	74573	a	-			15752	-	t
	74574	t	-			15753	-	t
	74575	t	-			15754	-	a
	74576	t	-			15755	-	a
	74577	a	-			15756	-	a
	75030	t	-			15757	-	a
	75031	t	-			15766	-	a
	75032	t	-			15767	-	t
	75033	t	-			15768	-	t
	75035	a	-			15769	-	t
	81434	c	-			15770	-	a
	81435	t	-			15771	-	t
	87044	a	-			15772	-	t
	91241	c	-			15773	-	t
	91242	a	-			15774	-	a
	91243	t	-			15775	-	t
	91244	a	-			15776	-	t
	91280	a	-			15777	-	a
	91281	t	-			15778	-	a
	91282	a	-			15779	-	t
	91283	a	-			15780	-	t
	91284	a	-			15781	-	a
	91285	t	-			15782	-	t
	91286	a	-			15783	-	t
	91287	a	-			15784	-	t
	91288	g	-			15785	-	a
	91289	a	-			15786	-	t
	91290	t	-			16852	-	a
	91291	a	-			18648	-	t
	91292	a	-			29976	-	t
	91293	c	-			36104	a	-
	91294	g	-			36105	a	-
	91295	a	-			36106	t	-
	91296	a	-			36107	t	-
	91297	t	-			36108	c	-
	91298	a	-			36109	a	-
	91299	a	-			36110	t	-
	91300	a	-			36111	t	-
	91301	t	-			36112	a	-
	91302	a	-			36113	t	-
	91303	a	-			36114	t	-
	91304	g	-			36115	a	-
	91305	a	-			36116	a	-
	91306	a	-			36117	c	-
	91307	c	-			36118	a	-
	91308	g	-			36119	t	-
	91309	a	-			36120	t	-
	94756	-	a			36121	a	-
	94757	-	t			36122	t	-
	94758	-	t			36123	t	-
	94759	-	g			36124	a	-
	94760	-	a			36125	a	-
	94761	-	g			36126	t	-
	94762	-	a			36127	t	-
	94763	-	g			36128	a	-
	94764	-	a			36129	t	-
	94765	-	g			36130	t	-
	94766	-	a			36649	a	-
	94767	-	t			36650	a	-
	125780	t	-			36651	t	-
	125781	t	-			36652	a	-
	130055	-	a			36653	a	-
	130056	-	t			47391	a	-
	130064	-	t			47392	a	-
	130065	-	a			47393	t	-
	130066	-	a			47394	t	-
	130067	-	t			47395	t	-
	130068	-	c			47396	a	-
	130069	-	t			48782	-	a
	130115	t	-			51538	-	a
	130116	t	-			51539	-	t
	130117	t	-			51540	-	a
	130118	t	-			52008	a	-
	130119	t	-			52009	t	-
	130120	a	-			52010	t	-
	130121	a	-			52011	a	-
	130122	t	-			52012	t	-
	130219	t	-			56357	a	-
	130220	c	-			56358	t	-
	130221	t	-			56359	a	-
	130222	a	-			56360	a	-
	130223	t	-			56361	t	-
	130224	a	-			56362	t	-
	130225	g	-			56363	a	-
	130226	a	-			56364	a	-
	130227	t	-			56365	t	-
	130228	t	-			56366	a	-
	131770	-	c			56367	t	-
	131771	-	t			56368	c	-
	131772	-	t			56369	c	-
	131773	-	t			56370	c	-
	131774	-	a			56371	a	-
	131775	-	t			56372	c	-
	136849	t	-			56373	c	-
	136850	a	-			56374	t	-
	136851	t	-			56375	a	-
	136852	a	-			56376	a	-
	136853	t	-			56377	t	-
	136854	g	-			56378	a	-
	165472	-	a			56379	t	-
	165473	-	t			56380	a	-
	165474	-	c			56381	t	-
	165475	-	t			60790	a	-
	165476	-	c			60791	t	-
	165477	-	t			60792	t	-
	165478	-	c			60793	c	-
	165479	-	t			60794	a	-
	165480	-	c			60795	a	-
	165481	-	a			60796	t	-
	165482	-	a			60797	a	-
	165483	-	t			60798	c	-
						60799	a	-
						61326	c	-
						61327	a	-
						61328	a	-
						61329	a	-
						61330	c	-
						61331	a	-
						61332	t	-
						61333	t	-
						61334	a	-
						61335	g	-
						61336	g	-
						61337	t	-
						61338	t	-
						61339	g	-
						61340	c	-
						61341	g	-
						61342	t	-
						61343	c	-
						61344	a	-
						61345	t	-
						61346	c	-
						61347	a	-
						61348	a	-
						61349	a	-
						61350	a	-
						63294	-	t
						63295	-	a
						63297	-	t
						63299	-	t
						63300	-	t
						63301	-	t
						63302	-	a
						63303	-	g
						63304	-	a
						63305	-	t
						63306	-	c
						63307	-	t
						63308	-	t
						63309	-	a
						63365	-	a
						63645	a	-
						65590	t	-
						65591	t	-
						65592	a	-
						65593	a	-
						65594	t	-
						65595	t	-
						65596	c	-
						65597	a	-
						65598	t	-
						65599	c	-
						65600	g	-
						65601	t	-
						65602	a	-
						65603	a	-
						65604	t	-
						65605	c	-
						65606	g	-
						65607	t	-
						65608	a	-
						65609	t	-
						65773	a	-
						65783	t	-
						65784	t	-
						65785	a	-
						65786	a	-
						66216	g	-
						66217	c	-
						66218	a	-
						66219	t	-
						66220	a	-
						66221	a	-
						66222	g	-
						66223	a	-
						66224	g	-
						66225	g	-
						66226	a	-
						66227	t	-
						66228	a	-
						66229	t	-
						66230	c	-
						66231	t	-
						69819	-	t
						72080	g	-
						72081	t	-
						72082	a	-
						72083	a	-
						72084	t	-
						72085	t	-
						72086	g	-
						72087	t	-
						72088	a	-
						72089	a	-
						72090	t	-
						72091	t	-
						72092	g	-
						72093	t	-
						72094	a	-
						72095	t	-
						73762	a	-
						73763	t	-
						73764	c	-
						73765	t	-
						73766	t	-
						73767	a	-
						73768	t	-
						73769	a	-
						73770	t	-
						73771	a	-
						73772	t	-
						75619	t	-
						89911	a	-
						89912	t	-
						89913	a	-
						89914	t	-
						89915	t	-
						89916	t	-
						89917	t	-
						89918	a	-
						89919	t	-
						89920	t	-
						89921	a	-
						89922	t	-
						89923	t	-
						89924	a	-
						89925	t	-
						89926	t	-
						89927	t	-
						89928	t	-
						89929	a	-
						89930	t	-
						99775	-	c
						99776	-	g
						124571	t	-
						124572	c	-
						124573	a	-
						124574	a	-
						124575	t	-
						124576	t	-
						124577	a	-
						124578	a	-
						124579	t	-
						124580	a	-
						124581	a	-
						124582	a	-
						124583	c	-
						124584	t	-
						124585	t	-
						124586	a	-
						124587	a	-
						124873	g	-
						124874	t	-
						125606	a	-
						125607	a	-
						125608	t	-
						125609	a	-
						125610	a	-
						125611	a	-
						125612	t	-
						125613	a	-
						125614	a	-
						125615	t	-
						125616	g	-
						125617	a	-
						125618	a	-
						125619	a	-
						125620	t	-
						125853	-	a
						125854	-	a
						125855	-	a
						125856	-	a
						125857	-	g
						126332	t	-
						127490	a	-
						129813	a	-
						129814	t	-
						129815	t	-
						129816	a	-
						129817	t	-
						129818	t	-
						129819	t	-
						129820	a	-
						129821	t	-
						129822	a	-
						129823	t	-
						129824	t	-
						129825	a	-
						129826	t	-
						129827	a	-
						129828	g	-
						130188	t	-
						131782	a	-
						131783	a	-
						131784	a	-
						131785	a	-
						131786	a	-
						131787	t	-
						131788	t	-
						131789	t	-
						131790	a	-
						131791	t	-
						131793	a	-
						131794	a	-
						133574	a	c
						133890	-	t
						133891	-	a
						133892	-	c
						133893	-	c
						160482	-	a
						160483	-	t
						160484	-	c
						160485	-	a
						160486	-	t
						160487	-	c
						160488	-	a
					Group Ⅳ	1357	-	t	50
						6327	a	-
						6328	a	-
						6329	a	-
						6330	a	-
						6331	a	-
						6516	a	-
						6796	t	-
						6797	t	-
						9334	t	-
						13790	-	g
						13791	-	t
						13792	-	a
						13793	-	a
						13794	-	a
						13795	-	t
						15511	a	-
						15512	c	-
						15513	c	-
						15514	a	-
						15515	a	-
						15516	a	-
						15517	t	-
						15518	t	-
						15519	a	-
						15520	a	-
						15521	t	-
						15522	c	-
						15523	c	-
						15524	a	-
						15525	a	-
						15526	t	-
						15527	a	-
						15528	t	-
						15633	-	t
						15634	-	a
						15635	-	t
						15636	-	g
						15637	-	t
						15638	-	a
						15639	-	a
						24982	t	-
						24983	t	-
						24984	a	-
						24985	g	-
						24986	t	-
						31788	-	t
						35144	t	-
						35145	a	-
						35214	t	-
						35215	a	-
						35216	t	-
						35217	a	-
						35218	a	-
						35219	t	-
						35220	a	-
						35221	g	-
						35222	c	-
						35223	g	-
						35224	a	-
						35225	a	-
						35226	t	-
						35227	a	-
						35228	t	-
						35229	a	-
						37025	-	t
						37026	-	a
						37027	-	t
						37028	-	t
						37029	-	t
						37030	-	a
						37031	-	t
						37032	-	a
						37033	-	g
						39860	a	-
						39861	a	-
						39862	g	-
						39863	c	-
						39864	a	-
						39865	a	-
						40296	-	a
						40297	-	t
						40298	-	t
						40299	-	t
						40300	-	t
						40301	-	g
						40302	-	a
						40303	-	c
						46344	t	-
						47324	-	a
						47325	-	a
						47326	-	a
						47327	-	a
						50846	a	-
						50890	a	-
						50891	t	-
						50892	a	-
						50893	t	-
						50894	a	-
						50895	a	-
						50896	t	-
						50897	a	-
						50898	t	-
						51160	-	a
						51817	t	-
						51818	a	-
						51819	t	-
						51820	a	-
						51837	t	-
						51838	a	-
						51839	t	-
						51840	a	-
						52100	-	g
						52101	-	t
						52102	-	t
						52103	-	c
						52104	-	t
						52105	-	a
						52285	a	-
						52458	-	a
						52459	-	t
						52460	-	a
						52461	-	t
						53645	c	-
						53646	c	-
						53647	t	-
						53648	g	-
						53649	a	-
						53650	c	-
						53651	a	-
						53652	t	-
						53653	g	-
						65856	t	-
						65857	t	-
						65858	a	-
						65859	t	-
						65860	a	-
						65861	t	-
						65862	t	-
						65863	t	-
						65864	t	-
						65865	t	-
						65866	t	-
						65867	a	-
						65868	a	-
						65869	c	-
						70168	a	-
						70169	g	-
						70170	a	-
						70171	a	-
						70172	a	-
						76327	t	-
						76328	a	-
						76329	a	-
						76330	a	-
						77463	a	-
						84199	g	-
						84200	t	-
						84201	t	-
						84202	a	-
						90249	t	-
						90250	a	-
						90251	c	-
						90252	t	-
						90253	a	-
						90254	t	-
						90255	t	-
						90256	a	-
						91202	t	-
						107449	t	-
						109211	a	-
						109212	a	-
						109213	g	-
						109214	g	-
						109215	a	-
						109216	a	-
						109217	g	-
						109218	c	-
						109219	t	-
						109220	a	-
						124362	t	-
						124363	a	-
						124364	t	-
						124365	a	-
						124366	t	-
						124367	t	-
						124368	a	-
						124369	t	-
						124370	a	-
						124371	a	-
						124372	t	-
						124373	a	-
						124374	a	-
						124375	a	-
						124376	g	-
						124788	t	-
						124789	a	-
						124790	t	-
						124791	a	-
						124792	t	-
						124793	a	-
						124811	a	-
						124812	t	-
						124813	t	-
						124814	a	-
						124815	a	-
						124816	a	-
						124817	t	-
						124818	t	-
						129967	t	-
						129968	a	-
						129969	g	-
						129970	t	-
						129971	a	-
						129972	t	-
						129973	a	-
						129974	g	-
						129975	t	-
						129976	t	-
						129977	t	-
						129978	c	-
						129979	t	-
						130086	-	t
						130921	-	t
						130922	-	a
						130923	-	t
						130924	-	t
						130925	-	a
						131654	a	-
						131655	t	-
						131656	a	-
						131657	g	-
						131658	a	-
						131659	a	-
						131660	t	-
						131661	a	-
						131662	t	-
						131663	a	-
						131664	t	-
						131665	a	-
						131666	g	-
						131667	a	-
						131874	a	-
						131875	a	-
						131876	t	-
						131877	t	-
						131878	t	-
						131879	a	-
						131880	t	-
						131881	t	-
						131882	a	-
						131883	t	-
						131884	t	-
						131885	a	-
						131886	t	-
						131887	a	-
						131888	a	-
						131889	t	-
						131890	t	-
						131891	a	-
						131904	t	-
						131905	a	-
						131906	t	-
						131907	a	-
						131908	a	-
						131909	t	-
						134211	a	-
						134212	a	-
						136488	-	t
						136956	a	-
						136957	c	-
						136958	t	-
						136959	a	-
						136960	t	-
						136961	t	-
						138045	t	-
						138046	t	-
						138047	t	-
						151021	t	-
						151022	a	-
						151023	g	-
						151024	c	-
						151025	t	-
						151026	t	-
						151027	c	-
						151028	c	-
						151029	t	-
						151030	t	-
						152799	a	-
					Group Ⅴ	1632	a	-	69
						1633	t	-
						1634	a	-
						1635	g	-
						1636	t	-
						1637	t	-
						1638	c	-
						1639	t	-
						1640	t	-
						1641	g	-
						1642	a	-
						1643	t	-
						1644	c	-
						1685	t	-
						1686	g	-
						1687	t	-
						1688	a	-
						1689	c	-
						1690	a	-
						1691	t	-
						1692	c	-
						1693	t	-
						1694	t	-
						1695	c	-
						1696	t	-
						1697	a	-
						1698	t	-
						1699	g	-
						1700	g	-
						1701	a	-
						4347	a	-
						4888	a	-
						4889	a	-
						4890	t	-
						4891	a	-
						4892	a	-
						4893	t	-
						4894	t	-
						4895	a	-
						4945	t	-
						4946	t	-
						4947	t	-
						4948	t	-
						4949	t	-
						4950	t	-
						5751	-	t
						6425	a	-
						6426	t	-
						6427	a	-
						6428	t	-
						6429	a	-
						6430	a	-
						6431	c	-
						6432	a	-
						6433	a	-
						6434	a	-
						6435	t	-
						6436	a	-
						6437	t	-
						6438	a	-
						6439	a	-
						6440	t	-
						6723	a	-
						6724	t	-
						6725	t	-
						6726	a	-
						6727	a	-
						6728	a	-
						6729	c	-
						6730	a	-
						6731	t	-
						6732	t	-
						6733	a	-
						6734	a	-
						6735	t	-
						6736	a	-
						6737	t	-
						6738	t	-
						6739	a	-
						6740	t	-
						6741	t	-
						6742	a	-
						6743	a	-
						6744	a	-
						6745	c	-
						7767	t	-
						7768	a	-
						7769	a	-
						7770	t	-
						7771	a	-
						7772	a	-
						7773	a	-
						7774	g	-
						7775	t	-
						7776	a	-
						7777	a	-
						7778	t	-
						7779	a	-
						7780	c	-
						7781	a	-
						7798	a	-
						7863	a	-
						7864	t	-
						7865	a	-
						7866	t	-
						7867	t	-
						7907	a	-
						7908	a	-
						7909	a	-
						7910	t	-
						8021	-	a
						8022	-	a
						8023	-	a
						8024	-	a
						8025	-	t
						9357	a	-
						9358	t	-
						9359	a	-
						9360	t	-
						9361	a	-
						9362	a	-
						14421	-	a
						14422	-	a
						14423	-	t
						14424	-	g
						14425	-	a
						14426	-	g
						14427	-	a
						15573	a	-
						15574	a	-
						15575	t	-
						15576	t	-
						15577	t	-
						16263	a	-
						16264	t	-
						16265	a	-
						16266	t	-
						16267	g	-
						16290	a	-
						16291	t	-
						16292	a	-
						16293	a	-
						16294	c	-
						16295	a	-
						16296	a	-
						18731	t	-
						18732	t	-
						18733	t	-
						18734	a	-
						18735	a	-
						18865	-	a
						18866	-	g
						18867	-	t
						18868	-	t
						18869	-	a
						18870	-	a
						18871	-	a
						18872	-	g
						18873	-	a
						18874	-	t
						19958	g	-
						19959	g	-
						19960	a	-
						19961	t	-
						19962	c	-
						19963	g	-
						29783	-	a
						29946	-	t
						30459	t	-
						30460	a	-
						30461	t	-
						30462	a	-
						30463	a	-
						30809	a	-
						30810	a	-
						32629	t	-
						32630	t	-
						33053	t	-
						34373	a	-
						34374	c	-
						34375	a	-
						34376	c	-
						34377	a	-
						34378	g	-
						34379	a	-
						34380	g	-
						34381	a	-
						34382	t	-
						34383	a	-
						34384	t	-
						34385	g	-
						34386	g	-
						34387	a	-
						34388	c	-
						34389	t	-
						34390	a	-
						34391	t	-
						34392	a	-
						34393	c	-
						34394	t	-
						34395	g	-
						34396	a	-
						34397	a	-
						34398	a	-
						34399	g	-
						34400	t	-
						34401	a	-
						35169	t	-
						35170	t	-
						35171	t	-
						35172	a	-
						35173	t	-
						35174	a	-
						35175	t	-
						35176	a	-
						35177	a	-
						35178	a	-
						35179	a	-
						35180	t	-
						35181	a	-
						35182	c	-
						35693	-	t
						35694	-	t
						35695	-	t
						35701	-	a
						35702	-	t
						40107	a	-
						40108	t	-
						40109	a	-
						40110	t	-
						40111	a	-
						40112	t	-
						40113	a	-
						40114	t	-
						40115	a	-
						40116	t	-
						40117	a	-
						40118	t	-
						40287	a	-
						40944	a	-
						40945	g	-
						40946	t	-
						40947	a	-
						40948	g	-
						40949	t	-
						40950	a	-
						40951	g	-
						40952	t	-
						40953	t	-
						40954	c	-
						40955	t	-
						40956	a	-
						40957	t	-
						40958	a	-
						40959	c	-
						40960	t	-
						40961	t	-
						40962	t	-
						40963	a	-
						40964	t	-
						40965	a	-
						40966	c	-
						40967	t	-
						40968	a	-
						40969	t	-
						41029	-	a
						46513	t	-
						48775	a	-
						48776	a	-
						48777	a	-
						48778	a	-
						49577	a	-
						50861	t	-
						51342	-	t
						51343	-	a
						51344	-	t
						51345	-	t
						51346	-	t
						51347	-	t
						51348	-	a
						51349	-	a
						51350	-	t
						51351	-	t
						51352	-	t
						51380	-	t
						51381	-	a
						51382	-	t
						51383	-	a
						51384	-	a
						51677	a	-
						51678	t	-
						51679	a	-
						51680	t	-
						51681	t	-
						51682	t	-
						51683	t	-
						51684	t	-
						51685	t	-
						51686	t	-
						51687	a	-
						51688	t	-
						51689	t	-
						51690	t	-
						51691	t	-
						51692	c	-
						51693	t	-
						51694	a	-
						51695	t	-
						51696	a	-
						51697	t	-
						51698	t	-
						51699	a	-
						51700	t	-
						51701	a	-
						51702	t	-
						51703	a	-
						51704	t	-
						51705	a	-
						51706	c	-
						51707	a	-
						65534	t	-
						65535	a	-
						65536	t	-
						65537	t	-
						65538	t	-
						65911	a	-
						65912	c	-
						65913	t	-
						68585	a	-
						68586	a	-
						68587	t	-
						68588	a	-
						68589	a	-
						68590	a	-
						68591	a	-
						68592	c	-
						68593	t	-
						68594	t	-
						68595	t	-
						68596	a	-
						68597	t	-
						68598	a	-
						68599	a	-
						68600	a	-
						68601	t	-
						68602	a	-
						69887	t	-
						72049	-	a
						72050	-	t
						72051	-	a
						72052	-	a
						73735	-	a
						74276	-	a
						75649	t	-
						75650	t	-
						75651	t	-
						76466	-	a
						76467	-	t
						76468	-	c
						76469	-	a
						76470	-	a
						76471	-	t
						76472	-	t
						77458	-	a
						77459	-	g
						77460	-	g
						77461	-	a
						77462	-	t
						79026	c	-
						79027	a	-
						79028	t	-
						79029	a	-
						79030	t	-
						79031	a	-
						79032	t	-
						79033	t	-
						79034	a	-
						79035	c	-
						79036	c	-
						79037	a	-
						79038	a	-
						88118	-	t
						88119	-	g
						88120	-	t
						88121	-	c
						88122	-	c
						88123	-	c
						91203	-	t
						91220	a	-
						91221	c	-
						91222	a	-
						91223	t	-
						91224	a	-
						91225	t	-
						108828	t	-
						108829	a	-
						108830	a	-
						108831	t	-
						108832	a	-
						108833	g	-
						113027	-	c
						113028	-	c
						113029	-	a
						113030	-	a
						113031	-	t
						113032	-	t
						113033	-	t
						113034	-	t
						113035	-	t
						114092	a	-
						114093	a	-
						124715	-	t
						124940	t	-
						124941	t	-
						127406	a	-
						127407	t	-
						127408	a	-
						127409	g	-
						127410	t	-
						127411	g	-
						127412	a	-
						127413	a	-
						129897	-	g
						129898	-	t
						129900	-	a
						129901	-	a
						129902	-	a
						129903	-	t
						129904	-	t
						129906	-	a
						129907	-	a
						131668	-	a
						131669	-	t
						131670	-	a
						131671	-	g
						131672	-	a
						131673	-	a
						131674	-	t
						131675	-	a
						131676	-	t
						133476	a	-
						133477	t	-
						133478	c	-
						133479	a	-
						133480	a	-
						133481	a	-
						133482	t	-
						133483	a	-
						133484	t	-
						133485	t	-
						133486	c	-
						133487	g	-
						133488	t	-
						136603	-	t
						146152	t	-
						146153	t	-
						147210	-	a
						147211	-	a
						147212	-	t
						147213	-	t
						147214	-	g
						147215	-	g
						147216	-	a
						147217	-	a
						147218	-	a
						151405	a	-
						151406	c	-
						151407	t	-
						151408	a	-
						151409	t	-
						151410	t	-
						168474	a	-
						168475	a	-
						168476	a	-
						168477	a	-
						168478	t	-
						168479	g	-
						168480	a	-
						168481	a	-
						168482	a	-
						168483	a	-
						168484	t	-
						168485	a	-
						168486	c	-
						168487	t	-
					Group Ⅵ	30434	-	a	6
						99757	-	c
						99758	-	g
						127554	g	-
						127555	t	-
						127556	t	-
						127557	t	-
						127558	a	-
						127559	a	-
						127560	a	-
						127561	a	-
						133749	a	-
						133860	a	-
						133861	t	-
						133862	t	-
						133863	t	-
						160464	-	a
						160465	-	t
						160466	-	c
						160467	-	a
						160468	-	t
						160469	-	c
						160470	-	a
