# Supplementary material for: Comparative Plastomes of Curcuma alismatifolia (Zingiberaceae) Reveal Diversified Patterns among 56 Different Cut-Flower Cultivars
Source: Genes (Basel). 2023 Aug 31;14(9):1743. doi: 10.3390/genes14091743 (PMC10531169; doi:10.3390/genes14091743)
Supplement: Supplementary file 1 [file genes-14-01743-s001.zip › Supplemental Table S1.xlsx]

## Sheet: Sheet1
Table S1. Sample information and feature of the C. alismatifolia
Sample	Latin name	Source	spot sample	ID	Genome Size /bp	LSC Length /bp	SSC Length /bp	IR Length /bp	Gene	tRNA	rRNA	Gene (Protein, rRNA, tRNA)	GC Content /%	LSC_GC_%	IRA_GC_%	SSC_GC_%
Ca3--helanhongjianghehua	C.alismatifolia'Holland Red'	Guangdong Academy of Agricultural Sciences,Tianhe District, Guangzhou,China(23.14°N，113.36°E)	fresh plant leaves	D2108082279	164010	88267	15490	30188	79	30	4	113（79，4，30）	0.359673	33.71	40.93	29.61
Ca5--sangbajianghehua	C.alismatifolia'Siam TM Samba'	Guangdong Academy of Agricultural Sciences,Tianhe District, Guangzhou,China(23.14°N，113.36°E)	fresh plant leaves	D2108082280	164107	88362	15488	30190	79	30	4	113（79，4，30）	0.359607	33.7	40.92	29.61
Ca7--wumeijianghehua	C.alismatifolia.cvs	Guangdong Academy of Agricultural Sciences,Tianhe District, Guangzhou,China(23.14°N，113.36°E)	fresh plant leaves	D2108082281	164109	88362	15488	30191	79	30	4	113（79，4，30）	0.359609	33.7	40.92	29.61
Ca9--limingjianghehua	C.alismatifolia.cvs	Guangdong Academy of Agricultural Sciences,Tianhe District, Guangzhou,China(23.14°N，113.36°E)	fresh plant leaves	D2108082282	164062	88317	15492	30188	79	30	4	113（79，4，30）	0.359675	33.71	40.93	29.61
Ch55--gongfenjianghehua	C.alismatifolia.cvs	Guangdong Academy of Agricultural Sciences,Tianhe District, Guangzhou,China(23.14°N，113.36°E)	fresh plant leaves	D2108082284	164060	88313	15494	30188	79	30	4	113（79，4，30）	0.359667	33.71	40.93	29.59
Ch38--fenxuejianghehua	C.alismatifolia.cvs	Guangdong Academy of Agricultural Sciences,Tianhe District, Guangzhou,China(23.14°N，113.36°E)	fresh plant leaves	D2108082286	164111	88364	15494	30188	79	30	4	113（79，4，30）	0.359616	33.7	40.93	29.61
Ch32--qingmaizhixuejianghehua	C.hybrid'Yuki'	Guangdong Academy of Agricultural Sciences,Tianhe District, Guangzhou,China(23.14°N，113.36°E)	fresh plant leaves	D2108082287	163114	87326	15527	30192	79	30	4	113（79，4，30）	0.360355	33.83	40.93	29.54
Ch71--miyuejianghehua	C.alismatifolia.cvs	Guangdong Academy of Agricultural Sciences,Tianhe District, Guangzhou,China(23.14°N，113.36°E)	fresh plant leaves	D2108082288	164109	88362	15488	30191	79	30	4	113（79，4，30）	0.359609	33.7	40.92	29.61
Ch30--bulankajianghehua	C.hybrid'Blanca'	Guangdong Academy of Agricultural Sciences,Tianhe District, Guangzhou,China(23.14°N，113.36°E)	fresh plant leaves	D2108082290	163084	87285	15542	30190	79	30	4	113（79，4，30）	0.360409	33.84	40.93	29.52
Ch29--fenannajianghehua	C.hybrid'Cheery Anna Princess Pink'	Guangdong Academy of Agricultural Sciences,Tianhe District, Guangzhou,China(23.14°N，113.36°E)	fresh plant leaves	D2108082291	163934	88088	15459	30255	79	30	4	113（79，4，30）	0.359828	33.76	40.88	29.59
Ch42--sichoujianghehua	C.alismatifolia.cvs	Guangdong Academy of Agricultural Sciences,Tianhe District, Guangzhou,China(23.14°N，113.36°E)	fresh plant leaves	D2108082292	164109	88362	15488	30191	79	30	4	113（79，4，30）	0.359609	33.7	40.92	29.61
Ch66--hongmeiguijianghehua	C.alismatifolia.cvs	Guangdong Academy of Agricultural Sciences,Tianhe District, Guangzhou,China(23.14°N，113.36°E)	fresh plant leaves	D2108082293	164060	88313	15494	30188	79	30	4	113（79，4，30）	0.359667	33.71	40.93	29.59
Ca1--qingmaifenjianghehua	C.alismatifolia'Chiang Mai Pink'	Guangdong Academy of Agricultural Sciences,Tianhe District, Guangzhou,China(23.14°N，113.36°E)	fresh plant leaves	D2108082294	164085	88315	15517	30188	79	30	4	113（79，4，30）	0.359649	33.71	40.93	29.59
Ca49--baiannajianghehua	C.alismatifolia.cvs	Guangdong Academy of Agricultural Sciences,Tianhe District, Guangzhou,China(23.14°N，113.36°E)	fresh plant leaves	D2108082298	163951	88105	15459	30255	79	30	4	113（79，4，30）	0.359699	33.74	40.88	29.59
Ch65--xianluotapujianghehua	C.alismatifolia.cvs	Guangdong Academy of Agricultural Sciences,Tianhe District, Guangzhou,China(23.14°N，113.36°E)	fresh plant leaves	DT2105118893-1	163013	87083	15559	30247	79	30	4	113（79，4，30）	0.360658	33.88	40.88	29.69
Ca37--xianluozhenzhujianghehua	C.alismatifolia.cvs	Guangdong Academy of Agricultural Sciences,Tianhe District, Guangzhou,China(23.14°N，113.36°E)	fresh plant leaves	DT2105118894-1	164055	88314	15488	30188	79	30	4	113（79，4，30）	0.359654	33.71	40.93	29.61
Ch67--xuejianghehua	C.alismatifolia.cvs	Guangdong Academy of Agricultural Sciences,Tianhe District, Guangzhou,China(23.14°N，113.36°E)	fresh plant leaves	DT2105118895-1	164061	88315	15493	30188	79	30	4	113（79，4，30）	0.359659	33.71	40.93	29.6
Ch12--shanyaojianghehua	C.hybrid 'Siam Sparking'	Guangdong Academy of Agricultural Sciences,Tianhe District, Guangzhou,China(23.14°N，113.36°E)	fresh plant leaves	DT2105118896-1	162589	86703	15553	30228	79	30	4	113（79，4，30）	0.360861	33.9	40.9	29.65
Ch39--mengtejianghehua	C.alismatifolia.cvs	Guangdong Academy of Agricultural Sciences,Tianhe District, Guangzhou,China(23.14°N，113.36°E)	fresh plant leaves	DT2105118897-1	163084	87285	15542	30190	79	30	4	113（79，4，30）	0.360409	33.84	40.93	29.52
Ch60--xianluozuanshijianghehua	C.alismatifolia.cvs	Guangdong Academy of Agricultural Sciences,Tianhe District, Guangzhou,China(23.14°N，113.36°E)	fresh plant leaves	DT2105118900-1	162254	87004	15663	29855	79	30	4	113（79，4，30）	0.361957	33.98	41.16	29.7
Ch40--fenmolijianghehua	C.hybrid'Jasmine Pink'	Guangdong Academy of Agricultural Sciences,Tianhe District, Guangzhou,China(23.14°N，113.36°E)	fresh plant leaves	DT2105118901-1	163090	87291	15542	30190	79	30	4	113（79，4，30）	0.360384	33.84	40.93	29.52
Ca10--sitongjianghehua	C.alismatifolia.cvs	Guangdong Academy of Agricultural Sciences,Tianhe District, Guangzhou,China(23.14°N，113.36°E)	fresh plant leaves	DT2105118902-1	164109	88362	15488	30191	79	30	4	113（79，4，30）	0.359609	33.7	40.92	29.61
Ch35--duchangjianghehua	C.hybrid'Solo'	Guangdong Academy of Agricultural Sciences,Tianhe District, Guangzhou,China(23.14°N，113.36°E)	fresh plant leaves	DT2105118903-1	164109	88362	15488	30191	79	30	4	113（79，4，30）	0.359609	33.7	40.92	29.61
Ca6--sijialijianghehua	C.alismatifolia.cvs	Guangdong Academy of Agricultural Sciences,Tianhe District, Guangzhou,China(23.14°N，113.36°E)	fresh plant leaves	DT2105118904-1	164095	88349	15493	30188	79	30	4	113（79，4，30）	0.359603	33.7	40.93	29.61
Ch68--honglingjianghehua	C.alismatifolia.cvs	Guangdong Academy of Agricultural Sciences,Tianhe District, Guangzhou,China(23.14°N，113.36°E)	fresh plant leaves	DT2105118905-1	164085	88315	15517	30188	79	30	4	113（79，4，30）	0.359649	33.71	40.93	29.59
Ch20--jieenjianghehua	C.hybrid'DT554'	Guangdong Academy of Agricultural Sciences,Tianhe District, Guangzhou,China(23.14°N，113.36°E)	fresh plant leaves	DT2105118906-1	163950	88105	15458	30255	79	30	4	113（79，4，30）	0.359713	33.74	40.88	29.59
Ch36--balaijianghehua	C.alismatifolia.cvs	Guangdong Academy of Agricultural Sciences,Tianhe District, Guangzhou,China(23.14°N，113.36°E)	fresh plant leaves	DT2105118907-1	163005	87074	15560	30247	79	30	4	113（79，4，30）	0.360664	33.88	40.88	29.69
Ca8--chuntianjianghehua	C.alismatifolia ’Spring‘	Guangdong Academy of Agricultural Sciences,Tianhe District, Guangzhou,China(23.14°N，113.36°E)	fresh plant leaves	DT2105118908-1	164015	88310	15494	30167	79	30	4	113（79，4，30）	0.359717	33.71	40.94	29.59
Ca60--jiaoyangjianghehua	C.alismatifolia.cvs	Guangdong Academy of Agricultural Sciences,Tianhe District, Guangzhou,China(23.14°N，113.36°E)	fresh plant leaves	DT2105118910-1	164109	88362	15488	30191	79	30	4	113（79，4，30）	0.359609	33.7	40.92	29.61
Ch27--fenqiaokelijianghehua	C.alismatifolia.cvs	Guangdong Academy of Agricultural Sciences,Tianhe District, Guangzhou,China(23.14°N，113.36°E)	fresh plant leaves	DT2105118911-1	163005	87074	15560	30247	79	30	4	113（79，4，30）	0.360664	33.88	40.88	29.69
Ch34--yingzihongjianghehua	C.hybrid'Siam Shadow'	Guangdong Academy of Agricultural Sciences,Tianhe District, Guangzhou,China(23.14°N，113.36°E)	fresh plant leaves	DT2105118912-1	162589	86703	15553	30228	79	30	4	113（79，4，30）	0.360861	33.9	40.9	29.65
Ch28--qiaokelijianghehua	C.hybrid'Chocolate‘	Guangdong Academy of Agricultural Sciences,Tianhe District, Guangzhou,China(23.14°N，113.36°E)	fresh plant leaves	DT2105118913-1	163005	87074	15560	30247	79	30	4	113（79，4，30）	0.360664	33.88	40.88	29.69
Ch61--baolianjianghehua	C.alismatifolia.cvs	Guangdong Academy of Agricultural Sciences,Tianhe District, Guangzhou,China(23.14°N，113.36°E)	fresh plant leaves	DT2105118914-1	163798	88030	15465	30213	79	30	4	113（79，4，30）	0.359949	33.77	40.91	29.58
Ch58--chengseyinxiangjianghehua	C. hybrid ‘Maejo Impress Pink’	Guangdong Academy of Agricultural Sciences,Tianhe District, Guangzhou,China(23.14°N，113.36°E)	fresh plant leaves	DT2105118917-1	164111	88364	15494	30188	79	30	4	113（79，4，30）	0.359616	33.7	40.93	29.61
Ch43--sitelangjianghehua	C.alismatifolia.cvs	Guangdong Academy of Agricultural Sciences,Tianhe District, Guangzhou,China(23.14°N，113.36°E)	fresh plant leaves	DT2105118918-1	162187	86871	15695	29872	79	30	4	113（79，4，30）	0.362082	34.01	41.16	29.65
Ch63--tianmihuiyijianghehua	C.alismatifolia.cvs	Guangdong Academy of Agricultural Sciences,Tianhe District, Guangzhou,China(23.14°N，113.36°E)	fresh plant leaves	DT2105118919-1	162139	86860	15692	29855	79	30	4	113（79，4，30）	0.362072	34.01	41.16	29.68
Ch48--laduowajianghehua	C.alismatifolia.cvs	Guangdong Academy of Agricultural Sciences,Tianhe District, Guangzhou,China(23.14°N，113.36°E)	fresh plant leaves	DT2105118920-1	164054	88308	15493	30188	79	30	4	113（79，4，30）	0.35968	33.71	40.93	29.61
Ch62--lvfeicuijianghehua	C. harmandii ‘Emerald Pagoda’	Guangdong Academy of Agricultural Sciences,Tianhe District, Guangzhou,China(23.14°N，113.36°E)	fresh plant leaves	DT2105118923-1	164059	88316	15490	30188	79	30	4	113（79，4，30）	0.359675	33.71	40.93	29.61
Ch69--baisedahuajianghehua	C.alismatifolia.cvs	Guangdong Academy of Agricultural Sciences,Tianhe District, Guangzhou,China(23.14°N，113.36°E)	fresh plant leaves	DT2105118924-1	162272	87002	15683	29855	79	30	4	113（79，4，30）	0.361923	33.98	41.16	29.66
Ca41--ziyingjianghehua	C.alismatifolia.cvs	Guangdong Academy of Agricultural Sciences,Tianhe District, Guangzhou,China(23.14°N，113.36°E)	fresh plant leaves	DT2105118927-2	162589	86703	15553	30228	79	30	4	113（79，4，30）	0.360861	33.9	40.9	29.65
Ca63--hongyunjianghehua	C.alismatifolia.’Slam Splash'	Guangdong Academy of Agricultural Sciences,Tianhe District, Guangzhou,China(23.14°N，113.36°E)	fresh plant leaves	DT2105118928-1	164095	88349	15493	30188	79	30	4	113（79，4，30）	0.359603	33.7	40.93	29.61
Ch31--fanxingjianghehua	C.hybrid ‘Slam Stardust’	Guangdong Academy of Agricultural Sciences,Tianhe District, Guangzhou,China(23.14°N，113.36°E)	fresh plant leaves	DT2105118929-1	164109	88362	15488	30191	79	30	4	113（79，4，30）	0.359609	33.7	40.92	29.61
Ch25--chengzijianghehua	C.alismatifolia.cvs	Guangdong Academy of Agricultural Sciences,Tianhe District, Guangzhou,China(23.14°N，113.36°E)	fresh plant leaves	DT2105118931-1	163714	88328	15803	29855	79	30	4	113（79，4，30）	0.361026	33.87	41.17	29.57
Ch57--hongseyinxiangjianghehua	C. hybrid ‘Maejo Impress Red’	Guangdong Academy of Agricultural Sciences,Tianhe District, Guangzhou,China(23.14°N，113.36°E)	fresh plant leaves	DT2105118932-2	164085	88315	15517	30188	79	30	4	113（79，4，30）	0.359649	33.71	40.93	29.59
Ca4--baixuejianghehua	C.alismatifolia ‘Snow white’	Guangdong Academy of Agricultural Sciences,Tianhe District, Guangzhou,China(23.14°N，113.36°E)	fresh plant leaves	DT2105118934-1	164111	88364	15494	30188	79	30	4	113（79，4，30）	0.359616	33.7	40.93	29.61
Ch64--xuanfengjianghehua	C.hybrid ‘Twister’	Guangdong Academy of Agricultural Sciences,Tianhe District, Guangzhou,China(23.14°N，113.36°E)	fresh plant leaves	DT2105118936-1	163950	88105	15458	30255	79	30	4	113（79，4，30）	0.359701	33.74	40.88	29.59
Ch50--zhongban1jianghehua	Curcuma sp.'Snowball'	Guangdong Academy of Agricultural Sciences,Tianhe District, Guangzhou,China(23.14°N，113.36°E)	fresh plant leaves	DT2105118937-1	163846	88201	15336	30219	79	30	4	113（79，4，30）	0.360149	33.75	40.91	29.84
Ch53--hongyunjianghehua	C.alismatifolia.cvs	Guangdong Academy of Agricultural Sciences,Tianhe District, Guangzhou,China(23.14°N，113.36°E)	fresh plant leaves	DT2105118939-1	163858	88082	15473	30213	79	30	4	113（79，4，30）	0.359854	33.75	40.91	29.56
Ch16--linglongfenjianghehua	C.hybrid'maetang Sunrise'	Guangdong Academy of Agricultural Sciences,Tianhe District, Guangzhou,China(23.14°N，113.36°E)	fresh plant leaves	DT2105118940-1	163013	87083	15559	30247	79	30	4	113（79，4，30）	0.360658	33.88	40.88	29.69
Ch26--hongqiaokelijianghehua	C.alismatifolia.cvs	Guangdong Academy of Agricultural Sciences,Tianhe District, Guangzhou,China(23.14°N，113.36°E)	fresh plant leaves	DT2105118941-1	163013	87083	15559	30247	79	30	4	113（79，4，30）	0.360658	33.88	40.88	29.69
Ch54--fenjinglingjianghehua	C.alismatifolia.cvs	Guangdong Academy of Agricultural Sciences,Tianhe District, Guangzhou,China(23.14°N，113.36°E)	fresh plant leaves	DT2105118942-2	163005	87074	15560	30247	79	30	4	113（79，4，30）	0.360664	33.88	40.88	29.69
Ch47--honghuojujianghehua	C. hybrid ‘Red torch’	Guangdong Academy of Agricultural Sciences,Tianhe District, Guangzhou,China(23.14°N，113.36°E)	fresh plant leaves	DT2105118944-1	162139	86860	15692	29855	79	30	4	113（79，4，30）	0.362072	34.01	41.16	29.68
Ch52--zhongban2jianghehua	Curcuma spp.	Guangdong Academy of Agricultural Sciences,Tianhe District, Guangzhou,China(23.14°N，113.36°E)	fresh plant leaves	DT2105118946-2	163942	88297	15350	30213	79	30	4	113（79，4，30）	0.360018	33.73	40.92	29.84
Ca11--riluojianghehua	C.alismatifolia'Siam TM Sunset'	Guangdong Academy of Agricultural Sciences,Tianhe District, Guangzhou,China(23.14°N，113.36°E)	fresh plant leaves	DT2105118949-1	164059	88313	15493	30188	79	30	4	113（79，4，30）	0.359651	33.71	40.93	29.59
Ch46--xiangcunxuejianghehua	C.alismatifolia.cvs	Guangdong Academy of Agricultural Sciences,Tianhe District, Guangzhou,China(23.14°N，113.36°E)	fresh plant leaves	DT2105118951-1	163084	87285	15542	30190	79	30	4	113（79，4，30）	0.360409	33.84	40.93	29.52
Ch59--hongbaidahuajianghehua	C.alismatifolia.cvs	Guangdong Academy of Agricultural Sciences,Tianhe District, Guangzhou,China(23.14°N，113.36°E)	fresh plant leaves	DT2105118955-1	162254	87004	15663	29855	79	30	4	113（79，4，30）	0.361957	33.98	41.16	29.7
