# Supplementary material for: Comparative Plastomes of Curcuma alismatifolia (Zingiberaceae) Reveal Diversified Patterns among 56 Different Cut-Flower Cultivars
Source: Genes (Basel). 2023 Aug 31;14(9):1743. doi: 10.3390/genes14091743 (PMC10531169; doi:10.3390/genes14091743)
Supplement: Supplementary file 1 [file genes-14-01743-s001.zip › Supplemental Table S2.xlsx]

## Sheet: Sheet1
Table S2. Genes contained in the plastomes of 56 C. alismatifolia accessions.
Categories	Groups of genes	Genes
Photosynthesis	Subunits of photosystem I	psaA , psaB, psaC, psaI, psaJ
	Subunits of photosystem II	psbA, psbB, psbC, psbD, psbE, psbF, psbI, psbH, psbJ, psbK, psbL, psbM, psbN, psbT, psbZ
	Subunits of NADH-dehydrogenase	ndhA *, ndhB (×2) *, ndhC, ndhD, ndhE, ndhF, ndhG, ndhH, ndhI, ndhJ, ndhK
	Subunits of cytochrome b/f complex	petA, petB *, petD *, petG, petL, petN
	Subunits of rubisco	rbcL
	Subunits of ATP synthase	atpA, atpB, atpE, atpF *, atpI, atpH
Self-replication	Ribosomal RNAs	rrn4.5 (×2), rrn5 (×2), rrn16 (×2), rrn23 (×2)
	Small subunit of ribosome	rps2, rps3, rps4, rps7 (×2), rps8, rps11, rps12 (×2) **, rps14, rps15, rps16 *, rps18, rps19
	Large subunit of ribosome	rpl2 (×2) *, rpl14, rpl16 *, rpl20, rpl22, rpl23(×2), rpl32, rpl33, rpl36
	DNA dependent RNA polymerase	rpoA, rpoB, rpoC1 *, rpoC2
	Transfer RNAs	trnA-UGC (×2) *, trnC-GCA, trnD-GUC, trnE-UUC, trnF-GAA, trnfM-CAU, trnG-UCC, trnG-GCC, trnH-GUG, trnl-CAU(×2), trnI-GAU (×2) *, trnK-UUU*, trnL-CAA (×2), trnL-UAA *, trnL-UAG, trnM-CAU, trnN-GUU (×2), trnP-UGG, trnQ-UUG, trnR-ACG (×2), trnR-UCU, trnS-GCU, trnS-GGA, trnS-UGA, trnT-GGU, trnT-UGU, trnV-GAC (×2), trnV-UAC *, trnW-CCA, trnY-GUA
Other genes	Maturase	matK
	Envelop membrane protein	cemA
	Acetyl-CoAcarboxylase	accD
	c-type cytochrome synthesis gene	ccsA
	ATP-dependent protease subunit p gene	clpP **
Genes of unknown function	Conserved open reading frames	ycf1, ycf2 (×2), ycf3 **, ycf4
(×2) indicates gene with two copies; *: gene containing one intron; **: gene containing two introns
