# Supplementary material for: Comparative Plastomes of Curcuma alismatifolia (Zingiberaceae) Reveal Diversified Patterns among 56 Different Cut-Flower Cultivars
Source: Genes (Basel). 2023 Aug 31;14(9):1743. doi: 10.3390/genes14091743 (PMC10531169; doi:10.3390/genes14091743)
Supplement: Supplementary file 1 [file genes-14-01743-s001.zip › Supplemental Table S4.xlsx]

## Sheet: Sheet1
Table S4.The Ks, Ka and Ka/Ks ratios for 79 genes that code for proteins of C. alismatifolia.
Clade	Gene	Type	Value
Ribosomal_proteins	rps15	Ka/Ks	1.14573
Photosynthesis	ndhI	Ka/Ks	1.13462
Photosynthesis	petA	Ka/Ks	1
Miscellaneous_proteins	ccsA	Ka/Ks	0.988764
Photosynthesis	atpF	Ka/Ks	0.986842
Transcription/translation	rpoC1	Ka/Ks	0.958333
Photosynthesis	psbD	Ka/Ks	0.930233
Ribosomal_proteins	rps4	Ka/Ks	0.913043
Conserved_ORFs	ycf4	Ka/Ks	0.859375
Miscellaneous_proteins	matK	Ka/Ks	0.772727
Transcription/translation	rpoC2	Ka/Ks	0.685185
Conserved_ORFs	ycf1	Ka/Ks	0.660606
Ribosomal_proteins	rps3	Ka/Ks	0.540816
Ribosomal_proteins	rpl33	Ka/Ks	0.511628
Photosynthesis	psbK	Ka/Ks	0.494253
Conserved_ORFs	ycf2	Ka/Ks	0.486486
Photosynthesis	cemA	Ka/Ks	0.45098
Photosynthesis	rbcL	Ka/Ks	0.439024
Ribosomal_proteins	rps2	Ka/Ks	0.414815
Ribosomal_proteins	rps14	Ka/Ks	0.401709
Photosynthesis	ndhD	Ka/Ks	0.379501
Photosynthesis	ndhB	Ka/Ks	0.365385
Ribosomal_proteins	rpl16	Ka/Ks	0.362069
Miscellaneous_proteins	accD	Ka/Ks	0.359551
Photosynthesis	ndhA	Ka/Ks	0.359504
Ribosomal_proteins	rpl22	Ka/Ks	0.305447
Ribosomal_proteins	rpl14	Ka/Ks	0.27907
Photosynthesis	psbE	Ka/Ks	0.278947
Ribosomal_proteins	rpl20	Ka/Ks	0.272727
Photosynthesis	atpB	Ka/Ks	0.266055
Photosynthesis	ndhG	Ka/Ks	0.2464
Photosynthesis	ndhF	Ka/Ks	0.240602
Ribosomal_proteins	rps11	Ka/Ks	0.232824
Transcription/translation	rpoA	Ka/Ks	0.2
Transcription/translation	infA	Ka/Ks	0.162722
Photosynthesis	psaA	Ka/Ks	0.152
Photosynthesis	petB	Ka/Ks	0.147887
Transcription/translation	rpoB	Ka/Ks	0.140704
Photosynthesis	psaC	Ka/Ks	0.13602
Photosynthesis	ndhH	Ka/Ks	0.110368
Photosynthesis	atpA	Ka/Ks	0.101695
Ribosomal_proteins	rps18	Ka/Ks	0.0870536
Photosynthesis	psbB	Ka/Ks	0.0688406
Transcription/translation	infA	Ks	0.0676
Photosynthesis	ndhE	Ks	0.0613
Photosynthesis	ndhF	Ks	0.0532
Ribosomal_proteins	rpl22	Ks	0.0514
Photosynthesis	petL	Ks	0.0496
Photosynthesis	petN	Ks	0.0459
Photosynthesis	psbM	Ks	0.0456
Photosynthesis	ndhG	Ks	0.0453
Ribosomal_proteins	rpl20	Ks	0.0451
Ribosomal_proteins	rps18	Ks	0.0448
Photosynthesis	psaC	Ks	0.0397
Photosynthesis	psbA	Ks	0.0382
Ribosomal_proteins	rps8	Ks	0.0366
Photosynthesis	ndhD	Ks	0.0361
Ribosomal_proteins	rpl16	Ks	0.0348
Transcription/translation	rpoA	Ks	0.031
Photosynthesis	ndhH	Ks	0.0299
Photosynthesis	psaI	Ks	0.0294
Photosynthesis	psbB	Ks	0.0276
Ribosomal_proteins	rps11	Ks	0.0262
Ribosomal_proteins	rpl14	Ks	0.0258
Ribosomal_proteins	rpl33	Ks	0.0258
Photosynthesis	psbC	Ks	0.0252
Photosynthesis	ndhA	Ks	0.0242
Ribosomal_proteins	rps15	Ka	0.0228
Miscellaneous_proteins	matK	Ks	0.022
Miscellaneous_proteins	clpP	Ks	0.0213
Ribosomal_proteins	rps16	Ka	0.0211
Photosynthesis	atpE	Ks	0.0206
Transcription/translation	rpoB	Ks	0.0199
Ribosomal_proteins	rps15	Ks	0.0199
Ribosomal_proteins	rps3	Ks	0.0196
Photosynthesis	psbE	Ks	0.019
Photosynthesis	psaB	Ks	0.0185
Miscellaneous_proteins	ccsA	Ks	0.0178
Photosynthesis	atpA	Ks	0.0177
Miscellaneous_proteins	ccsA	Ka	0.0176
Photosynthesis	psbK	Ks	0.0174
Miscellaneous_proteins	matK	Ka	0.017
Conserved_ORFs	ycf1	Ks	0.0165
Photosynthesis	rbcL	Ks	0.0164
Transcription/translation	rpoC2	Ks	0.0162
Ribosomal_proteins	rpl22	Ka	0.0157
Ribosomal_proteins	rps19	Ks	0.0153
Conserved_ORFs	ycf3	Ks	0.0149
Ribosomal_proteins	rpl2	Ks	0.0143
Photosynthesis	petB	Ks	0.0142
Photosynthesis	ndhD	Ka	0.0137
Ribosomal_proteins	rps2	Ks	0.0135
Photosynthesis	psbH	Ka	0.0133
Ribosomal_proteins	rpl33	Ka	0.0132
Photosynthesis	ndhF	Ka	0.0128
Ribosomal_proteins	rpl16	Ka	0.0126
Photosynthesis	psaA	Ks	0.0125
Ribosomal_proteins	rpl20	Ka	0.0123
Ribosomal_proteins	rps12	Ks	0.0123
Photosynthesis	ndhI	Ka	0.0118
Ribosomal_proteins	rps14	Ks	0.0117
Photosynthesis	ndhG	Ka	0.0112
Photosynthesis	atpI	Ks	0.0111
Transcription/translation	rpoC2	Ka	0.0111
Transcription/translation	infA	Ka	0.011
Photosynthesis	atpB	Ks	0.0109
Conserved_ORFs	ycf1	Ka	0.0109
Photosynthesis	petA	Ka	0.0107
Photosynthesis	petA	Ks	0.0107
Ribosomal_proteins	rps3	Ka	0.0106
Photosynthesis	ndhI	Ks	0.0104
Photosynthesis	psbJ	Ka	0.0101
Ribosomal_proteins	rps4	Ks	0.0092
Photosynthesis	ndhJ	Ks	0.009
Miscellaneous_proteins	accD	Ks	0.0089
Photosynthesis	ndhA	Ka	0.0087
Photosynthesis	psbK	Ka	0.0086
Photosynthesis	petD	Ks	0.0084
Ribosomal_proteins	rps4	Ka	0.0084
Ribosomal_proteins	rpl32	Ka	0.0083
Photosynthesis	atpF	Ks	0.0076
Photosynthesis	atpF	Ka	0.0075
Photosynthesis	rbcL	Ka	0.0072
Ribosomal_proteins	rpl14	Ka	0.0072
Conserved_ORFs	ycf4	Ks	0.0064
Transcription/translation	rpoA	Ka	0.0062
Ribosomal_proteins	rps11	Ka	0.0061
Ribosomal_proteins	rps2	Ka	0.0056
Conserved_ORFs	ycf4	Ka	0.0055
Photosynthesis	psaC	Ka	0.0054
Photosynthesis	psbE	Ka	0.0053
Photosynthesis	ndhB	Ks	0.0052
Photosynthesis	cemA	Ks	0.0051
Transcription/translation	rpoC1	Ks	0.0048
Ribosomal_proteins	rps14	Ka	0.0047
Transcription/translation	rpoC1	Ka	0.0046
Photosynthesis	psbD	Ks	0.0043
Photosynthesis	psbD	Ka	0.004
Ribosomal_proteins	rps18	Ka	0.0039
Conserved_ORFs	ycf2	Ks	0.0037
Photosynthesis	ndhH	Ka	0.0033
Miscellaneous_proteins	accD	Ka	0.0032
Photosynthesis	atpB	Ka	0.0029
Transcription/translation	rpoB	Ka	0.0028
Ribosomal_proteins	rps7	Ka	0.0028
Photosynthesis	cemA	Ka	0.0023
Photosynthesis	petB	Ka	0.0021
Photosynthesis	ndhB	Ka	0.0019
Photosynthesis	psaA	Ka	0.0019
Photosynthesis	psbB	Ka	0.0019
Photosynthesis	atpA	Ka	0.0018
Photosynthesis	ndhK	Ka	0.0018
Conserved_ORFs	ycf2	Ka	0.0018
Photosynthesis	psbL	Ks	0.0012
Photosynthesis	psbZ	Ks	0.0008
Photosynthesis	petG	Ks	0.0007
Photosynthesis	psaJ	Ks	0.0007
Photosynthesis	psbN	Ks	0.0007
Photosynthesis	psbT	Ks	0.0007
Ribosomal_proteins	rpl23	Ks	0.0007
Photosynthesis	atpH	Ks	0.0006
Photosynthesis	ndhC	Ks	0.0006
Photosynthesis	psbF	Ks	0.0005
Photosynthesis	psbI	Ks	0.0005
Ribosomal_proteins	rpl36	Ks	0.0005
Photosynthesis	atpE	Ka	0
Photosynthesis	atpE	Ka/Ks	0
Photosynthesis	atpH	Ka	0
Photosynthesis	atpH	Ka/Ks	0
Photosynthesis	atpI	Ka	0
Photosynthesis	atpI	Ka/Ks	0
Miscellaneous_proteins	clpP	Ka	0
Miscellaneous_proteins	clpP	Ka/Ks	0
Photosynthesis	ndhC	Ka	0
Photosynthesis	ndhC	Ka/Ks	0
Photosynthesis	ndhE	Ka	0
Photosynthesis	ndhE	Ka/Ks	0
Photosynthesis	ndhJ	Ka	0
Photosynthesis	ndhJ	Ka/Ks	0
Photosynthesis	ndhK	Ks	0
Photosynthesis	ndhK	Ka/Ks	0
Photosynthesis	petD	Ka	0
Photosynthesis	petD	Ka/Ks	0
Photosynthesis	petG	Ka	0
Photosynthesis	petG	Ka/Ks	0
Photosynthesis	petL	Ka	0
Photosynthesis	petL	Ka/Ks	0
Photosynthesis	petN	Ka	0
Photosynthesis	petN	Ka/Ks	0
Photosynthesis	psaB	Ka	0
Photosynthesis	psaB	Ka/Ks	0
Photosynthesis	psaI	Ka	0
Photosynthesis	psaI	Ka/Ks	0
Photosynthesis	psaJ	Ka	0
Photosynthesis	psaJ	Ka/Ks	0
Photosynthesis	psbA	Ka	0
Photosynthesis	psbA	Ka/Ks	0
Photosynthesis	psbC	Ka	0
Photosynthesis	psbC	Ka/Ks	0
Photosynthesis	psbF	Ka	0
Photosynthesis	psbF	Ka/Ks	0
Photosynthesis	psbH	Ks	0
Photosynthesis	psbH	Ka/Ks	0
Photosynthesis	psbI	Ka	0
Photosynthesis	psbI	Ka/Ks	0
Photosynthesis	psbJ	Ks	0
Photosynthesis	psbJ	Ka/Ks	0
Photosynthesis	psbL	Ka	0
Photosynthesis	psbL	Ka/Ks	0
Photosynthesis	psbM	Ka	0
Photosynthesis	psbM	Ka/Ks	0
Photosynthesis	psbN	Ka	0
Photosynthesis	psbN	Ka/Ks	0
Photosynthesis	psbT	Ka	0
Photosynthesis	psbT	Ka/Ks	0
Photosynthesis	psbZ	Ka	0
Photosynthesis	psbZ	Ka/Ks	0
Ribosomal_proteins	rpl23	Ka	0
Ribosomal_proteins	rpl23	Ka/Ks	0
Ribosomal_proteins	rpl2	Ka	0
Ribosomal_proteins	rpl2	Ka/Ks	0
Ribosomal_proteins	rpl32	Ks	0
Ribosomal_proteins	rpl32	Ka/Ks	0
Ribosomal_proteins	rpl36	Ka	0
Ribosomal_proteins	rpl36	Ka/Ks	0
Ribosomal_proteins	rps12	Ka	0
Ribosomal_proteins	rps12	Ka/Ks	0
Ribosomal_proteins	rps16	Ks	0
Ribosomal_proteins	rps16	Ka/Ks	0
Ribosomal_proteins	rps19	Ka	0
Ribosomal_proteins	rps19	Ka/Ks	0
Ribosomal_proteins	rps7	Ks	0
Ribosomal_proteins	rps7	Ka/Ks	0
Ribosomal_proteins	rps8	Ka	0
Ribosomal_proteins	rps8	Ka/Ks	0
Conserved_ORFs	ycf3	Ka	0
Conserved_ORFs	ycf3	Ka/Ks	0
