# Supplementary material for: Comparative Plastomes of Curcuma alismatifolia (Zingiberaceae) Reveal Diversified Patterns among 56 Different Cut-Flower Cultivars
Source: Genes (Basel). 2023 Aug 31;14(9):1743. doi: 10.3390/genes14091743 (PMC10531169; doi:10.3390/genes14091743)
Supplement: Supplementary file 1 [file genes-14-01743-s001.zip › Supplemental Table S5.xlsx]

## Sheet: Sheet1
Table S5: Variation of SNP locations and nucleotide among the several clades of C. alismatifolia.
Group	SNP_site	Nt	Nt_other	Total
GroupⅠ	1543	t	g	100
	3419	t	a
	5297	a	c
	6080	t	g
	8717	t	c
	8775	a	g
	9314	a	t
	9315	t	a
	9317	a	g
	9318	c	a
	11789	a	t
	14107	t	c
	16158	t	a
	17716	g	a
	17848	a	t
	23845	t	c
	24271	g	t
	28421	a	c
	31122	t	a
	33557	a	t
	33615	t	g
	35080	a	t
	35084	a	t
	35091	t	g
	35092	t	c
	35191	t	a
	35192	a	t
	36040	t	g
	36041	a	t
	36840	t	g
	39288	g	a
	40029	g	a
	46708	g	t
	47244	t	c
	50587	a	c
	52027	a	c
	52326	t	a
	52719	g	t
	53454	c	t
	54065	c	a
	54198	c	t
	57106	t	c
	58145	c	t
	60723	a	g
	66291	t	c
	67798	t	g
	69521	t	c
	70656	t	c
	71219	t	c
	74439	g	a
	76168	t	c
	76186	t	c
	76311	g	t
	77063	a	g
	81995	t	c
	82857	a	g
	86219	a	g
	87553	t	c
	88510	t	c
	89561	t	g
	91235	a	g
	92639	t	c
	97485	c	t
	100849	t	c
	105396	c	a
	108572	a	g
	109015	t	c
	114666	a	c
	117001	a	t
	118135	t	c
	122949	a	g
	125309	c	t
	126632	t	c
	129073	a	g
	129441	a	g
	130074	a	t
	130076	a	t
	130236	a	t
	130237	t	a
	130782	a	g
	131110	t	c
	131270	a	t
	131776	a	t
	133373	t	c
	133568	a	g
	134132	t	c
	134905	a	g
	136652	g	t
	137096	g	a
	137210	t	c
	137736	a	c
	142116	a	g
	143250	t	a
	145585	t	g
	151236	a	g
	151679	t	c
	154855	g	t
	159402	a	g
	162766	g	a
	167612	a	g
Group Ⅱ	7521	t	a	54
	20204	a	g
	21069	a	g
	29446	t	c
	29790	t	a
	29791	t	a
	32710	g	t
	32721	c	a
	37016	a	t
	41019	t	c
	50105	g	t
	54550	t	c
	61045	t	g
	62130	a	c
	65675	t	c
	66065	t	g
	66073	a	g
	66634	t	c
	74154	t	g
	74160	t	g
	76590	a	g
	79186	t	c
	80283	t	c
	80643	t	c
	84100	a	g
	86261	t	c
	86988	t	c
	88140	g	t
	89435	g	c
	91517	c	t
	110984	t	g
	125300	a	t
	126972	c	a
	129166	t	c
	129168	c	t
	129170	g	a
	129171	a	t
	129173	t	a
	129175	g	a
	129176	a	t
	129180	a	t
	129184	a	t
	129185	t	c
	129187	t	a
	129189	a	t
	129190	t	c
	129192	a	g
	129194	g	a
	130032	c	t
	130035	g	a
	130036	t	c
	130037	t	a
	130038	t	c
	149267	a	c
Group Ⅲ	1354	g	t	70
	1617	a	c
	2391	a	c
	4135	c	t
	9463	t	a
	9639	a	t
	9640	a	t
	9643	a	t
	9644	t	a
	11236	t	c
	13022	t	c
	18102	t	a
	20807	a	g
	21124	t	c
	21456	t	c
	25536	t	c
	30633	t	g
	35522	t	c
	47837	a	g
	56193	a	g
	56709	t	a
	57873	a	g
	58660	c	a
	63355	t	a
	63356	a	t
	63357	t	a
	63474	t	c
	63835	a	c
	64826	g	a
	68794	c	a
	69096	t	g
	69855	t	c
	70184	t	g
	72924	a	g
	73339	a	g
	73496	t	c
	74349	a	g
	74650	c	t
	74657	a	c
	78306	t	c
	86358	t	c
	86651	c	a
	88035	a	g
	90405	a	g
	111816	a	g
	112103	t	c
	116177	a	g
	122921	a	g
	123506	g	t
	124440	a	g
	125490	a	g
	125633	a	g
	125635	a	t
	126282	t	c
	126357	a	t
	126882	t	g
	130239	t	a
	130240	a	t
	130943	a	c
	131455	t	c
	131541	t	c
	133894	a	t
	133975	t	c
	136242	t	c
	136646	t	c
	136963	a	g
	137630	g	a
	144074	t	c
	148148	a	g
	148435	t	c
Group Ⅳ	889	c	t	111
	1825	a	t
	1848	a	g
	2183	a	c
	2244	t	c
	2342	t	g
	3007	a	t
	3940	g	a
	5219	a	g
	9250	a	c
	10195	t	a
	14198	g	c
	14626	a	g
	15597	a	t
	15956	a	t
	18678	a	g
	18914	t	c
	19654	g	a
	26240	c	t
	28774	a	g
	29746	t	c
	30942	t	c
	32098	a	c
	32713	g	a
	33404	t	c
	34590	a	g
	35997	a	t
	39375	g	t
	40140	t	c
	40320	c	t
	40559	t	a
	41263	a	c
	47440	c	t
	49000	a	g
	50550	t	g
	52210	c	g
	53845	a	g
	53966	a	c
	56500	c	t
	57402	a	c
	65735	t	a
	66588	a	c
	67665	t	g
	67740	a	g
	67818	g	t
	69218	a	g
	69472	a	g
	70072	t	c
	70133	c	a
	71501	a	g
	72592	t	c
	74381	a	c
	74431	t	g
	77449	t	c
	83784	t	c
	84238	t	c
	84299	g	a
	84808	a	g
	85474	t	a
	85475	t	g
	87858	a	g
	88151	a	g
	89510	c	g
	90473	t	c
	90702	t	c
	90939	a	g
	91210	t	c
	91520	t	c
	91720	t	c
	92390	t	g
	99620	a	g
	102472	g	a
	107233	t	g
	108453	a	c
	112733	a	g
	114090	a	c
	117311	a	g
	117460	a	g
	118106	a	g
	118154	c	t
	122312	a	g
	123485	a	g
	124392	a	t
	124828	g	a
	124829	a	t
	125418	a	g
	126369	c	t
	126622	t	g
	128758	a	g
	129560	t	g
	129985	a	t
	131560	a	c
	131687	t	g
	132631	a	c
	135376	t	c
	135537	t	g
	136086	t	c
	136883	a	c
	137011	t	c
	138303	a	g
	142097	g	a
	142145	t	c
	142791	t	c
	142940	t	c
	146161	t	g
	147518	t	c
	151798	t	g
	153018	a	c
	157779	c	t
	160631	t	c
	167861	a	c
Group Ⅴ	460	g	a	145
	865	a	t
	1867	c	t
	2190	a	c
	3013	a	t
	3469	t	a
	3903	t	a
	3911	g	t
	5034	t	a
	7803	a	t
	7870	a	t
	7871	t	a
	7896	a	g
	8536	c	a
	9581	t	a
	9584	a	t
	9588	a	t
	9589	t	a
	9590	a	t
	10109	t	c
	10332	a	g
	11029	c	a
	12865	c	a
	14523	a	g
	15092	g	a
	15410	a	g
	19372	t	c
	22771	g	a
	25590	a	c
	29367	t	a
	29748	t	c
	29931	a	t
	29932	c	a
	29934	t	a
	29935	t	a
	29937	a	t
	29938	c	t
	29941	t	c
	30168	t	c
	30381	g	a
	30956	a	g
	31274	a	g
	31938	t	g
	32698	a	t
	33187	a	g
	35154	t	g
	35159	t	a
	38814	c	a
	39969	a	g
	40063	g	t
	40866	a	g
	41220	t	a
	42678	t	g
	42900	a	g
	44236	g	a
	46472	c	t
	47110	t	c
	47222	c	t
	47233	c	a
	48622	a	t
	49215	a	g
	50019	t	c
	51863	a	c
	56801	a	c
	58031	a	g
	58733	t	c
	60749	t	c
	64406	t	g
	66675	a	c
	67416	a	g
	67417	t	a
	67418	c	a
	69822	g	a
	71223	a	t
	72116	c	t
	72645	c	a
	74902	t	g
	74971	t	c
	75422	t	a
	76805	a	c
	77784	a	c
	79746	t	c
	80064	t	c
	84000	a	c
	84362	g	a
	85434	t	a
	85528	g	a
	86599	t	a
	87602	a	c
	88975	t	c
	90954	t	a
	91487	c	a
	96431	t	g
	96616	a	c
	99114	a	g
	106315	a	g
	107645	t	g
	111028	c	g
	116544	t	g
	123132	t	c
	123494	g	a
	124216	t	g
	124530	a	g
	125571	t	c
	125629	a	g
	125761	a	c
	126932	t	a
	126935	t	a
	128380	a	t
	128911	a	c
	129005	g	a
	129007	t	g
	129008	a	c
	129602	a	t
	130006	g	t
	130098	t	a
	130103	t	a
	130104	a	t
	130887	a	c
	131603	t	a
	133460	a	t
	133727	t	c
	136423	c	t
	136664	t	c
	136782	t	a
	137594	t	c
	137599	a	g
	137894	t	c
	138012	t	g
	140885	a	g
	143707	a	c
	149223	g	c
	152606	a	c
	153936	t	c
	161137	t	c
	163635	t	g
	163820	a	c
	168463	a	c
	168464	a	t
	168466	a	t
	168467	g	t
	168470	g	a
	168471	c	t
	168472	a	t
	168488	a	c
Group Ⅵ	1104	t	c	25
	5846	a	c
	12434	a	g
	14599	a	c
	15494	t	c
	20788	a	c
	28986	t	a
	29626	c	t
	36206	t	c
	38688	a	g
	56704	a	g
	63803	t	c
	71942	t	c
	73639	a	g
	75906	c	t
	77302	t	g
	84668	t	g
	87060	g	a
	88452	t	c
	104719	t	c
	125791	a	t
	128073	c	t
	131320	a	g
	134149	a	c
	155532	a	g
